# Supplementary material for: Hemophagocytic lymphohistiocytosis during pregnancy: a review of the literature in epidemiology, pathogenesis, diagnosis and treatment
Source: Orphanet J Rare Dis. 2021 Jun 21;16:281. doi: 10.1186/s13023-021-01790-9 (PMC8215746; doi:10.1186/s13023-021-01790-9)
Supplement: Supplementary file 1 — Additional file 1. Data extracted from literatures. [file 13023_2021_1790_MOESM1_ESM.xlsx]

## Sheet: Sheet1
Case	Age（years）	Gestation at Presentation（weeks）	Cause/Associated Diagnoses	DIC	Hepatomegaly/Splenomegaly/Lymphadenopathy	Blood pressure,mmHg	Heart rate	Temperature °C	WBC (K/UL)	Hgb (g/L)	Plt (K/UL)	ALT/AST (U/L)	Ferritin (ng/mL)	Triglyceride (mg/dL)	fibrinogen(Fbg),g/L	LDH, U/L	Total bilirubin, µmol/L	sCD25, pg/mL	Haemophagocytosis	NK cell activity, %	ALP units/L	CNS symptoms	Bone Marrow Bx	History of gestation	Symptoms and Signs	Complications	Abx	Steroids	IVIg	Etoposide	Acyclovir	ATIII Cryo	cyclosporine	Blood product transfusions	Rituximab	Transplantation	Other	Mode of delivery	Delivery gestation	Maternal Survival	Fetal Survival
Arewa and Ajadi et al. (2011) [45]	31	21	HIV-1 and malaria		-/-/-			38.4	4.2	50	125	6/4					39		+		132		+	G1P0	intermittent high grade Fever, jaundice and abdominal and back pain, generalized weakness palpitations, generalized pruritus, loss of appetite and vomiting	-								+			Antimalaria treatment (amodiaquine) & HAART(zidovudine, lamivudine and nevirapine)	CS	at term	Health	Health
Chen et al.(2012)-1	27	22+2	Unclear		+/+/+	120/80	109	39.6	0.82	57.5	75	256/741							+				+		Fever,lacking in strength	Cardiac failure	+	+		+										Death（Heart failure）
Chen et al.(2012)-2	31	39+1	HBsAg(+)		hepatomegaly				2.7	85.4	49	61/85					21		+				+					+	+									CS	39+2	Health	Health
Chen et al.(2012)-3	24	22+3	VZV		+/+/-			40.2	0.28	85.6	296	417/396					178.4		+				+		Fever,dark urine, yellow eyes	High fever after cesarean section, pulmonary infection	+	+						+				CS	33 + 6	Health	Health
Cheng et al. (2019) [50]	29	26+2	Unclear		-/-/-	110/75	132	39.3	4.99	85	22	102.3/60.5	490.6	400	4.52				+				+	G1P0	cough and Fever		+	+	+	+								CS	27+2	Health	Health
Chien et al. ( 2009)[51]	28	23	Unclear	+	+/+/-	138/103	123	39.6	8.9	56	11	15/92	4517.5	386		1838			+		261		+	G1P0	Fever, generalized purpuric macules over all extremities	Right hydronephrosis, fetal tachycardia, fetal distress	+	+						+			Percutaneous ephrostomy tubes	CS	30	Health	Death(Respiratory distress)
Chmait et al. (2000)[28]	24	29	EBV with necrotizing lymphadenitis	+	+/+/+	normal		38.7	2.6	90	23	408/371							+				+	G2P1	Fever, Weight Lose， necrotizing lymphadenitis	HELLP, oligo,intermittent absent UA diastolic flow	+	+	+		+	+		+				CS	30	Death (ARDS . Acute renal failure)	Health
Cong(2016)	26	16+1	Cervical lymphadenitis		+/+/+			38.5	1.1	65	111	687/1819	＞ 1500	427	1.75		169.4		+		424		+	G2P0	Fever， skin yellow dye, the whole body skin and sclera yellow dye, urine color deepened occasionally cough	Hemorrhagic shock	+	+						+						Death(Hemorrhagic shock)	Death
Dunn et al. (2012)[8]	41	19	Still’s disease		-/-/-	normal		38.4	Neutropenia	98	343	2695/1258	3745	358	3.92	489	198	2620	+	0.06	178		+	G2P0	rash, headache, and Fever	IUGR	+	+										CS	30	Health	Health
Giard et al. (2016)[52]	35	13	streptococcal pharyngitis, KF lymphadenitis		-/-/-			41		78	67	1497/2781	10024	307	0.8		198	11150 .	+		108		+	G2P1	upper respiratory infection symptoms and painful left posterior cervical lymphadenopathy， jaundice and Fever		+	+		+								Spontaneous abortion	15+3	Death (Massive pulmonary embolism)	Abortion
Gill et al. (1994)[53]	30	18	Unclear		hepatomegaly	normal		39	3.1	87	19	-/241			3.9	896	56		+		127		+		Fever, myalgia, nausea,vomiting and hepatomegaly，an 18-week fundus and tender hepatomegaly (4cm).		+		+									VD	at term	Health	Health
Gonzalez et al. (2008)[66]	27	22	Parvovirus B19		-/-/-																					PROM	+	+				+							36	Health	Health
Goulding et al. (2014)[44]	27	23 + 5	HSV-2		-/-/-								elevated											G1P0	vomiting,diarrhea, malaise and pyrexia	PROM and chorioamnionitis	+	+			+							CS	24+ 2	Health	Death
Hanaoka et al. (2007)[43]	33	21	B-cell lymphoma	+	+/+/-	124/72	132	39	5.8	95	104	110/170	587.6	258		663		5773	+				+	G1P0	Fever, lumbago and hepatosplenomegaly	oligohydramnios,fetal distress	+	+								+	R-CHOP	CS	28+5	Health	Health
Hannebicque-Montaigne et al. (2012)[54]	29	21	SLE ，Primary Sjogren’s syndrome		-/-/-			38.9	<3.5	85	<100		>1000	>177		>1000IU/L					270	+		G3P2	Fever, asthma		+	+	+					+				VD		Health	Health
he et al. (2017)[55]	27	30 + 3	NK/T cells lymphoma，EBV	+	splenomegaly	110/70	115	38.9		79	25	72/463	438600		0.94	1799			+				+	G2P0	abdominal pain, Fever and splenomegaly	fetal distress		+		+				+	+			CS	30 +4	Death (MOF)	Health
Hu(2019)	29	31+2	Unclear		+/+/-			40	2.2	104	140	374.3/980.2	＞ 2 000	241	1.69	1783.8	65.8		+				+	G4P0	Fever，nausea, vomiting, coughing, dry throat, chills	fetal distress	+	+	+	+								CS		Health
Ikeda et al. (2017)[56]	32	11	EBV		-/-/-																				Fever,			+		+			+					Spontaneous abortion		Health	Abortion
Ishida et al.(1996)[67]	31		Unclear		-/-/-																				Hyperemesis			+	+										22	Death	Death
Jiao et al.(2015)-1	30	29	Unclear		+/+/+			40	0.82	79	27	229.3/194.7	12423	871	1.5		327.9	15256.4	+	0.154			+		Fever, severe yellow skin sclera staining, enlarged right anterior cervical lymph nodes, enlarged liver and spleen.	Placenta previa centralis	+	+	+	+				+				CS	31+1	Health	Health
Jiao et al.(2015)-2	29	27	Unclear		+/+/-			39.2	2.35	68	132	444.2/1056.6	>2 000	774	1.86		172.5	elevated		decrease			+		Fever, yellow urine, sore throat, weak cough, yellow skin,		+	+						+				CS	32+5	Health	Health
Kim et al. (2013)[57]	29	12	SLE		+/+/-	121/70	110	40	3.76	69	29	正常/56	2890		1.25	1022			Bone marrow(-), spleen(+)				+		Fever	fetal distress	+	+	+				+				splenectomy	abortion	14	Health	Abortion
Klein et al. (2014)[39]	39	30	EBV，fulminant gastrointestinal bleeding		-/-/-					50	42	AST:7.37 µmol/L	93419				35	41562	Bone marrow(-), jejunal(+)			+	+		watery and bloody diarrhea, intermittent Fever and weight loss.	Gastrointestinal bleeding		+	+	+			+	+	+		alemtuzumab	CS	31	Death(Intracranial hemorrhage)	Health
Komaru et al.(2013)[58]	36	postpartum 38d Days	Primary Sjogren’s syndrome		splenomegaly				3.2	51	196		3183			1704	34.2	742	+				+		Jaundice and fatigued skin are yellow, with dark urine			+									-		40	Health	Health
Li et al.(2015)	22	12	EBV		+/+/+			39.5	2.9	74	23	93.5/144.3		409	1.17	992.2	82.32		Bone marrow(-), spleen(+)				+		Fever,pancytopenia with mild chredness, moderate anemia appearance, scleral yellow staining with a few bleeding points in both lower extremities, bilateral neck, axilla and several lymph nodes.			+		+			+	+			CHOP	induced labor		Health	Death
Mayama et al.(2014)[34]	28	20+1	Parvovirus B19		-/-/-	101/50	111	38.1	0.6	42	83	正常	1269.2			277			+				+	G2P1	fatigue, dizziness, and Fever			+						+			-	VD	37+4	Health	Health
Mihara et al. (1999)[59]	32	16	EBV	+	-/-/-								elevated			extremely elevated		elevated	+				+		Fever			+	+		+						Mesilate, gabexate mesilate	VD	35	Health	Health
Nakabayashi (1999) [60]	30	21	Unclear	+	-/-/-	180/100		39.4	2.9	111	77	50/87	7240		5.31	1073		1750	+				+	G1P0	Fever, headache, arthralgia	Preeclampsia,IUGR,oligohydramnios，fetal distress	+		+			+						CS	29+ 2	Health	Health
Nasser et al.(2018)[61]	36	31	HSV		splenomegaly					90	73	87/130	5296.8			2284			+				+	G7P2	upper respiratory infection splenomegaly			+			+							CS		Health	Death( HSV encephalitis)
parrott et al.(2019)-1 [7]	28	19	SLE		-/+/+				3.1	103	60	58/141	4573	269		110		11370	+				+	G1PO	headaches, Fevers, fatigue, and arthralgias	Abruption, Intrauterine Fetal Death,stroke	+	+	+	+			+				azathioprine,hydroxychloroquine stroke	VD	21	Death	Death
parrott et al.(2019)-2 [7]	37	24	CMV		-/-/-				normal	120	82	437/1118	8110	821	2.32	1049	209	15110	Bone marrow(-), liver(+)				+	G3P0	Fevers, a difuse pruritic rash, oral lesions, and a frontal headache jaundiced in appearance	intrauterine growth restriction		+		+								VD	37	Health	Health
Pawar et al.(2015) [62]	30	24	leishmania		splenomegaly			39.4	1.1	45	57		25000	442							484		+	G2P1	high-grade Fever and easy fatigability for the past 10 days along with history of secondary amenorrhea of 6-month period	oligohydramnios	+	+						+				VD	38	Health	Health
Perard et al.(2007)[33]	28	22	SLE		-/-/-				3.5	92	80	-/45	15000	970		2405			+				+	G4	Fever, arthritis and skin involvement	PROM, Eclampsia,PTL preterm labor; intracerebral hemorrhage	+	+	+									CS	30	Health	Health
Ren et al.(2018)-1	25	31	Pulmonary hemolytic acinetobacter infection		splenomegaly			>39				96.3/130.2		418	1.5		84	elevated	+	decrease	636.2		+	G1PO		GDM	+	+												Health
Ren et al.(2018)-2	30	31	Still’s disease		splenomegaly			>39				192.2/147.9		274	1.58		189.5	elevated	+	decrease	99.6		+	G3P1	Fever		+	+		+						+				Health
Ren et al.(2018)-3	24	postpartum 10 Day	Residual infection of placental lobule (the specific pathogen is not clear)		splenomegaly			>39				1047/788.3		202	0.75		31.4	elevated	+	decrease	1 203.2		+	G1P1	Fever	GDM	+	+		+										Health
Ren et al.(2018)-4	29	30	HSV-I		splenomegaly			>39				436.6/969.6		774	1.79		157.3	elevated	+	decrease	231.5		+	G3P0	Fever		+	+		+										Health
Ren et al.(2018)-5	27	23	Parvovirus B19		splenomegaly			>39				73.8/54.3		506	3.76		55.1	elevated		decrease	15L7		+	G1P0	Fever		+	+		+										Health
Ren et al.(2018)-6	27	postpartum 40 Day	Unclear		-/-/-			>39				131.5/180		334	0.67		123.9	elevated		decrease	243.9			G2P2	Fever		+	+		+										Health
Robert et al. (2017)[26]	33	22	Unclear		-/-/-	124/80	142		1	94	25	105/	15 000			305			+				+	G1P0	dyspnoea along with epigastric, shoulder and back pain			+		+						+		VD	22	Death	Death（Fetal death at Delivery）
Rousselin et al.(2017)[23]	44	30+4	Raynaud syndrome and thrombocytopenia		-/-/-	99/62	121	39.4	2	84	74	51/106	1373	364	4.45	1520			+				+	G1P0	Fever, cough, submandibular adenopathy and hepatomegaly		+	+										VD	38+6	Health	Health
Samra et al.(2015)[48]	36	16	Unclear		+/+/-		105	40.3	1.3	99	125		4000	110		1096				0.008			+	-	Dry cough, high-grade Fever,pancytopenia, elevated ferritin,TG, hepatosplenomegaly		+	+										VD	at term	Health	Health
Shi et al.(2020)	31	30	Unclear		splenomegaly	111 /67	125	40	1.59	88	85		1021.53			＞700			+	0.0435			+	G3P2	Fever,headache, chills, muscle aches		+	+			+							induced labor	33+6	Health	Death
Shukla et al.(2013)[46]	23	10	Unclear		+/+/-	110/60	80		1.9	63	18	NL	2200	588		4550	60		+		1254		+	G1P0	intermittent Fever,night sweats, body aches, fatigability jaundice and hepatosplenomegaly	spontaneous abortion		+										Spontaneous abortion	10 +	Health	Abortion
song et al.(2018)-2[47]	22	postpartum 8 Days	Unclear		+/+/-	110/70	70	40.5	7.47	104	85	280/169	>15000	561	0.69	685	11.05		+				+	G1P0	Fever			+	+	+			+							Health
song et al.(2018)-3[47]	31	postpartum 1 Day	Unclear		lymphadenectasis	120/80	80	36.5	2.7	75	47	321/140	15858	376	1.38	427	8.65	6457.8	+	0.1746			+	G2P1	Fever					+			+							Health
song et al.(2018)-4[47]	27	postpartum 1 Day	Unclear		-/-/-	130/80	102	39.5	1.89	95	123	100/183	>500	153	1.66	920	33.59	44000	+	0.1478			+	G1P0	Fever		+	+		+			+							Health
song et al.(2018)-5[47]	27	postpartum 1 Day	CMV		+/+/-	100/70	90	41	3.1	104	128	449/556	22805	898	0.5	1272	123.6	44000	+	0.1068			+	G1P0	Fever, jaundice		+			+			+	+						Health
song et al.(2010)	26	24w	Unclear		+/+/-	110/70	82	38.1	0.9	65	47	379/810.5		284			116.1		+			+	+		Abnormal liver function, oil aversion, fatigue, stomach bloating, loss of appetite, urine yellow cough mental symptoms, consciously suffocation		+	+	+											Death	Death
song et al.(2018)-6[47]	25	postpartum 1 Day	EBV		+/+/-	125/80	95	>38.5	2.5	80	66	510/686	elevated	1034	0.6	4605	33.73		+				+	G1P0	Fever, jaundice					+			+							Death (MOF)
song et al.(2018)-7[47]	25	postpartum 20 Day	adenovirus type 7		+/+/-	110/70	92	>38.5	2.5	106	150	242/205	5952	256	0.6	757	12.87	44000		0.0813			+	G1P0	Fever		+	+									fludarabine;E-CHOP CHOP			Health
song et al.(2018)-8[47]	29	postpartum 10 Day	leishmania		Splenomegaly，lymphadenectasis	120/70	76	41	1.1	99	119	155/750.9	19091	606	1.75	1620	25.33	26763	+	0.1416			+	G1P0	Fever， Night sweating and fatigue，breast tenderness		+	+		+							sodium gluconate			Health
Song et al.(2019)-1[40]	26	31	Staphylococcus epidermidis		-/-/-																			G1P0				+	+	+								VD	31	Health	Health
Song et al.(2019)-10[40]	20	10	SLE		-/-/-																			pluripara				+					+					Spontaneous abortion		Health	Death
Song et al.(2019)-11[40]	24	36	Unclear		-/-/-																			pluripara				+									fludarabine	VD	36	Health	Health
Song et al.(2019)-12[40]	29	28	Unclear		-/-/-																			pluripara				+										VD	28	Death	Health
Song et al.(2019)-13[40]	25	24	EBV		-/-/-																			pluripara				+	+									VD	24	Death	Death(Respiratory distress)
Song et al.(2019)-2[40]	36	14	Unclear		-/-/-																			G1P0				+		+								Spontaneous abortion		defaulted	Death
Song et al.(2019)-3[40]	30	34	Angioimmunoblastic T-cell lymphoma		-/-/-																			G1P0				+		+						+	E- CHOP,		34	Health	Health
Song et al.(2019)-4[40]	30	30	Unclear		-/-/-																			G1P0				+	+	+			+				DEP regimen	CS	35	Health	Health
Song et al.(2019)-5[40]	27	19	EBV		-/-/-																			G1P0				+		+										Health	Health
Song et al.(2019)-6[40]	29	30	Unclear		-/-/-																			G1P0				+		+								CS	30	Health	Health
Song et al.(2019)-7[40]	24	10	Still’s disease		-/-/-																			G1P0				+									fludarabine	Induced abortion	16	Health	Death
Song et al.(2019)-8[40]	24	17	Unclear		-/-/-																			pluripara				+					+					Induced abortion	19	Health	Death
Song et al.(2019)-9[40]	26	28	Tuberculosis		-/-/-																			pluripara				+									antituberculosis therapy	VD	28	Health	Health
song et al..(2018)-1[47]	29	postpartum 3 Days	Unclear		hepatomegaly	120/70	96	39.6	3.4	81	179	299/427	>15000	403	0.26	782	126.1	22000	+	0.203		+	+	G2P1	Fever, stomachache		+	+		+			+							Death (MOF)
Takada et al.(2017)[49]	35	11	discoid lupus erythematosus		splenomegaly	normal		38.6	2.8	103	111	71/114	1625	177					+				+		persistent high Fever and pancytopenia			+										VD	35	Health	Health
Teng et al.(2009)[21]	28	23	AIHA		+/+/-	118/64	normal	39	8.9	49	109	18/92	8926	386		1760		2892	+				+	G1P0	Fever and hepatosplenomegaly	fetal distress，IUGR		+	+									CS	29	Health	Death(Pulmonary distress)
Tsuda et al.(1995)[63]	30	postpartum 9 Day	Parvovirus B19		-/-/-																				Fever
Tumian et al.(2015)[20]	35	38	CMV	+	-/-/-	125/72	100	40	15	71	84	389/341	4506			1190	200		+		400		+	G2P1	vomiting, jaundice, pruritus, and dark-coloured urine	preeclampsia， fetal distress	+	+	+		+		+	+			Plasma exchange,ganciclovir	CS	38 +	Death (MOF)	Health
Wahbi et al.(2014)[42]	39	postpartum	Unclear		hepatomegaly				3.43	70	343		103380	310	1.9		20		+				+	G5P0	Fever			+	+		+		+
Wang et al.(2018)[19]	40	6	UNC13D gene	+	Splenomegaly，lymphadenectasis			38.5		85	29	297/748	4122	224	4.21	2326	106		+				+	G1P0	Fevers, shortness of breath and generalized malaise.					+			+			+	subdermal etonogestrel birth control implant device	Spontaneous abortion
Yamaguchi et al.(2005)[41]		Mid gestation	HSV2		-/-/-	112/ 60	120	39.5	2.62	80	123	47/66	865.8	180		460		2710	+	normal			+	G1P0	headache, fatigue, Fever and skin lesions		+	+	+		+		+					CS	37	Health	Health
Yamanaka et al.(1995)[29]	23	postpartum	VZV		-/-/-																					Preeclampsia,fetal distress,IUGR	+	+	+			+					Mesilate G-CSF		36	Health	Health
Yildiz et al.(2018)[64]	36	29	acute hepatitis, HIV		-/-/-	125/72		39		72	416	1245/4267	853	466		1789	174		Bone marrow(+), liver(+)				+	G3	itchiness and jaundice	fetal distress.	+	+										CS	31+6	Health	Health
Yin et al.(2018)	29	26+	Unclear		splenomegaly			38.5	3.71	87	73.4	1383/2088	＞ 1500		1.36	1226	120.1		+	0.04			+	G2P0	Fever，Nausea and vomiting, skin yellowing		+	+	+					+				VD	29+3	Health	Death
Yoshida et al.(2009)[65]	33	postpartum	SLE		-/-/-				1.23	111	59	228/332	3454.64		3.14	896	6.8	1870	+		253		+		Fever, malar rash, lymphadenopathy and pancytopenia			+									tacrolimus			Health	Health
Zhang et al.(2016)	31	19	EBV		-/-/-	92/56	122	39.4	1.35	68	60	79/229	>2000	481	0.57									G2P1	Fever,chills		+	+	+					+				VD		Death	Death
Zhang et al.(2018)	35	23＋４	Unclear		-/-/-	124/79	108	39.5	0.75	85		366/646	＞ 1000			734	113.2		+	0.452			+		Fever,shivering, fetal heart accelerates skin itching, skin mucous membrane, scleral slightly yellow		+		+		+			+				induced labor	26+4	Health	Death
Zheng et al.(2013)	39	8	Unclear		-/-/-			40.5	0	62	56		1560	292					+	decrease			+		Fever , tonsil enlargement, mouth ulcer, sore throat, vomiting		+	+		+	+							induced abortion		Death	Death
Zuo et al.(2018)	28	19+2	Unclear		+/+/-	105/70	150	40	1.65	90	47	525.1/652.1	>2 000	340	0.66	5699		1900	+	0.1334			+	G1P0	Fever,persistent dull abdominal pain diarrhea abdominal pain accompanied by chills obvious edema, listlessness,		+	+	+									induced labor	21	Health	Death

## Sheet: Abbreviation
HSCT= hematopoietic stem cell transplantation
AIHA=autoimmune hemolytic anemia
ALP = alkaline phosphatase;
ALT=alanine transaminase
AST = aspartate aminotransferase:
CMV=cytomegalovirus
CS =Caesarean section
DIC=disseminated intravascular coagulation
EBV = Epstein–Barr virus
FDA= Food and drug administration
Fib = fibrinogen;
GDM= Gestational diabetes mellitus
Hb = hemoglobin,
HELLP=hemolytic, elevated liver enzymes, low platelets
HIV=human immunodeficiency virus
HLH = hemophagocytic lymphohistiocytosis,
HBsAg =hepatitis B surface antigen
HSV=herpes simplex virus
HUS =hemolytic uremic syndrome
IUGR= Intrauterine Growth Retardation
LDH = lactate dehydrogenase;
McAb=monoclonal antibody
MRI=magnetic resonance imaging
NK = natural killer
PLT= platelets:
SLE=Systemic Lupus Erythematosus
Soluble CD25 = soluble interleukin-2 receptor
TTP=thrombotic thrombocytopenic purpura
UA=umbilical artery
VD =vaginal delivery
VZV=varicella zoster virus

## Sheet: reference
Arewa and Ajadi et al. (2011) [45] Chen et al.(2012)Cheng et al. (2019)[50] Chien et al. ( 2009)[51]Chmait et al. (2000)[28]Cong(2016)Dunn et al. (2012)[8]Giard et al. (2016)[52]Gill et al. (1994)[53]Gonzalez et al. (2008) [66]Goulding et al. (2014)[44]Hanaoka et al. (2007)[43]Hannebicque-Montaigne et al. (2012)[54]he et al. (2017)[55]Hu(2019)Ikeda et al. (2017) [56] Ishida et al.(1996) [67]Jiao …
The rest unmarked are in Chinese.
